# Supplementary material for: A Randomized Intercept Survey Trial to Test the Effectiveness of Multiple Traffic Light Labels on Online Grocery Shopping Behaviors in Bahrain
Source: Nutrients. 2026 May 21;18(10):1645. doi: 10.3390/nu18101645 (PMC13209343; doi:10.3390/nu18101645)
Supplement: Supplementary file 1 [file nutrients-18-01645-s001.zip]

Archive with 1 entries (1 files):
- nutrients-4188489-supplementary.pdf
